# Supplementary material for: A novel strategy for identifying biomarker in serum of patient with COVID-19 using immune complex
Source: Signal Transduct Target Ther. 2022 Feb 28;7:63. doi: 10.1038/s41392-022-00909-z (PMC8882717; doi:10.1038/s41392-022-00909-z)
Supplement: Supplementary file 2 — Supplementary Table 1 [file 41392_2022_909_MOESM2_ESM.xlsx]

## Sheet: The first batch
The clinical information of COVID-19 patients 2 weeks convalescent (The first batch).
Patient No.	*N1	*N3	*N4	*N5	*N6	*N7	*N8	*N9	*N11	*N12	*N13	*N14	*N15
severity	Moderate	Moderate	Moderate	Severity	Severity	Moderate	Severity	Severity	Critical	Critical	Moderate	Moderate	Critical
gender	M	F	M	M	M	F	F	F	M	M	F	F	F
Age	66	65	64	67	39	69	74	60	78	74	39	62	67
White blood cells (109 /liter)	3.68	6.74	3.68	5.32	4.33	3.43	11.22	3.21	3.69	10.45	4.22	5.25	9.59
Percentage of neutrophil	54.3	69.8	60.4	77.6	81.1	71.7	77.6	34.1	82.1	94.1	45.5	67.6	94
Numbers of neutrophils (109 /liter)	2	4.7	3.4	4.12	3.51	2.46	8.71	1.09	3.03	9.83	2.15	3.54	9.01
Percentage of lymphocytes	37.8	23.1	31.1	11.6	16.9	20.6	15.9	41.5	11.2	3.3	46.6	23.6	3.4
Numbers of lymphocytes (109 /liter)	1.39	1.56	1.75	0.62	0.73	0.71	1.78	1.68	0.41	0.35	1.77	1.24	0.33
Percentage of monocytes	6.5	6.1	5.3	7.2	1.6	6.4	6.4	10.4	5.7	0.35	6.2	7.1	2.5
Numbers of monocytes (109 /liter)	0.24	0.41	0.3	0.38	0.07	0.22	0.72	0.54	0.21	0.26	0.26	0.37	0.24
Red blood cells (1012/liter)	4.81	4.09	3.97	3.74	3.49	3.58	3.42	3.68	3.3	3.22	2.99	3.03	2.77
Hemoglobin (g/liter)	133	124	120	125	97	109	106	112	98	98	86	99	86
History of drink	No	No	Yes	Yes	Yes	No	No	No	Yes	No	No	No	No
History of smoke	No	No	Yes	No	No	No	No	No	No	No	No	No	No

## Sheet: The second batch
The clinical information of COVID-19 patients 2 weeks convalescent (The second batch).
Patient No.	Blood type	Severity	Anti-S protein antibody
1	O	Asymptomatic	8.76
2	B	Asymptomatic	11.27
3	A	Asymptomatic	50.09
4	O	Asymptomatic	14.55
5	B	Asymptomatic	50.98
6	O	Asymptomatic	34.97
7	B	Asymptomatic	51.49
8	O	Asymptomatic	7.76
9	O	Asymptomatic	16.32
10	AB	Asymptomatic	8.17
11	O	Asymptomatic	33.09
12	AB	Asymptomatic	32.3
13	AB	Asymptomatic	872.51
14	O	Asymptomatic	5.28
15	B	Asymptomatic	5.75
16	A	Moderate	928.47
17	B	Moderate	2.06
18	B	Moderate	118.78
19	AB	Moderate	678.62
20	B	Moderate	81.21
21	A	Moderate	99.69
22	B	Moderate	500.31
23	AB	Moderate	177.14
24	A	Moderate	37.87
